# Supplementary material for: Magnetically Stimulated Myogenesis Recruits a CRY2-TRPC1 Photosensitive Signaling Axis
Source: Cells. 2025 Feb 6;14(3):231. doi: 10.3390/cells14030231 (PMC11817702; doi:10.3390/cells14030231)
Supplement: Supplementary file 1 [file cells-14-00231-s001.zip]

Archive with 1 entries (1 files):
- cells-3457769-supplementary.pdf
